# Supplementary material for: Using Age-Stage Two-Sex Life Tables to Assess the Suitability of Three Solanaceous Host Plants for the Invasive Cotton Mealybug Phenacoccus solenopsis Tinsley
Source: Plants (Basel). 2024 May 16;13(10):1381. doi: 10.3390/plants13101381 (PMC11125115; doi:10.3390/plants13101381)
Supplement: Supplementary file 1 [file plants-13-01381-s001.zip]

Archive with 1 entries (1 files):
- plants-2973755-supplementary.pdf
